# Supplementary material for: ACE-Inhibitory Peptides from Yanbian Cattle Hemoglobin: Screening, Kinetics, and Molecular Dynamics Simulation
Source: Foods. 2026 Apr 17;15(8):1414. doi: 10.3390/foods15081414 (PMC13115288; doi:10.3390/foods15081414)
Supplement: Supplementary file 1 [file foods-15-01414-s001.zip]

Archive with 1 entries (1 files):
- foods-4209816-supplementary.pdf
